# Supplementary material for: A missense mutation in the KCNE4 gene is not predictive of equine anhidrosis
Source: Anim Genet. 2025 Feb 15;56(1):e70004. doi: 10.1111/age.70004 (PMC11829550; doi:10.1111/age.70004)
Supplement: Supplementary file 2 — Table S1. [file AGE-56-0-s001.xlsx]

## Sheet: Data
Horse ID	Sex	Breed	Age at Time of Test (yrs)	Genotype	Saline	10^06	10^05	10^04	10^03	10^02	10^01	10^0	Total Score	Notes
866	Mare	TB	7	A/A	0	0	0	0	1	1	2	2	6
1214	Mare	Warmblood	13	A/A	0	0	0	0	1	1	2	2	6
409	Gelding	Oldenburg	16	A/A	0	0	0	0	1	1	1	2	5
851	Mare	QH x Appaloosa	17	A/A	0	0	0	0	1	1	1	2	5
850	Mare	QH	15	A/A	0	0	0	1	1	2	2	2	8
1178	Gelding	Paint	13	A/G	0	0	0	1	2	2	2	2	9
1211	Gelding	TB	15	A/G	0	0	0	1	1	2	2	2	8
422	Gelding	TB	15	A/G	0	0	0	1	1	1	2	2	7
1182	Gelding	Arabian	15	A/G	0	0	0	0	0	0	1	2	3
1198	Mare	QH	16	A/G	0	0	0	0	1	1	2	2	6
219	Mare	QH	18	A/G	0	0	0	1	1	2	2	3	9
1169	Mare	TB	19	A/G	0	0	0	0	1	1	2	2	6
873	Mare	TB	16	A/G	0	0	1	1	1	2	2	3	10	No hair clipping performed
739	Mare	Standardbred	14	A/G	0	0	0	1	1	2	2	3	9
952	Mare	Oldenburg	9	A/G	0	0	0	0	1	1	1	2	5
1217	Mare	Warmblood	10	A/G	0	0	1	1	1	1	2	2	8
404	Mare	TB	16	A/G	0	0	0	0	1	2	2	2	7
398	Mare	Oldenburg	13	A/G	0	0	0	1	1	1	2	2	7
411	Mare	TB	16	A/G	0	0	0	0	1	1	2	2	6
241	Mare	QH	14	A/G	0	0	0	0	1	1	2	2	6
1171	Mare	Warmblood	17	A/G	0	0	0	0	1	1	1	2	5
1166	Mare	Warmblood	12	A/G	0	0	0	0	1	1	2	2	6
419	Mare	Irish Sport Horse	16	A/G	0	0	0	1	1	1	2	2	7
410	Mare	TB	16	A/G	0	0	0	0	0	1	1	2	4
722	Stallion	QH	17	A/G	0	0	0	1	1	1	2	2	7
723	Stallion	QH	13	A/G	0	0	0	1	1	1	2	2	7
604	Mare	QH	19	A/G	0	0	0	1	1	1	1	2	6
407	Mare	TB	15	A/G	0	0	0	1	1	2	2	2	8
608	Mare	QH	20	A/G	0	0	0	0	1	1	2	2	6
853	Mare	QH	18	A/G	0	0	0	1	1	2	2	3	9
526	Mare	QH	12	A/G	0	0	0	0	0	1	2	2	5
772	Gelding	TB	13	A/G	0	0	0	1	1	1	2	2	7
416	Gelding	QH	15	G/G	0	0	1	1	1	1	2	2	8
483	Gelding	Andalusian	15	G/G	0	0	0	0	1	2	2	2	7
736	Gelding	Paint	12	G/G	0	0	0	0	1	1	2	2	6
1195	Gelding	QH	7	G/G	0	0	0	1	1	1	2	2	7
1175	Gelding	QH	17	G/G	0	0	0	1	1	1	1	2	6
1167	Gelding	QH/TB	18	G/G	0	0	0	0	1	2	2	2	7
750	Mare	QH	8	G/G	0	0	0	1	1	2	2	3	9	10^0 - dripping down neck
637	Mare	Paint	14	G/G	0	0	0	0	1	2	2	2	7
472	Mare	Oldenburg/TB	14	G/G	0	0	0	0	1	2	2	3	8	10^0 - dripping down shoulderblade
864	Mare	Standardbred	19	G/G	0	0	0	1	1	1	2	2	7
674	Mare	Percheron	20	G/G	0	0	0	0	1	1	1	2	5
1493	Mare	QH	9	G/G	0	0	0	1	1	2	2	3	9
754	Mare	Standardbred	18	G/G	0	0	0	0	1	2	2	2	7
558	Mare	QH	17	G/G	0	0	0	0	1	1	2	2	6
603	Mare	QH	16	G/G	0	0	0	0	1	1	2	3	7
1177	Mare	Paint	20	G/G	0	0	0	0	1	1	2	2	6
863	Mare	Holsteiner	13	G/G	0	0	0	1	1	2	2	2	8
1200	Mare	QH	19	G/G	0	0	0	1	1	2	2	2	8
Table S1. Sex, breed, and individual QITST scores for the 50 horses studied.
